# Supplementary material for: EGCG alleviates vascular calcification via the MAPK/JunB signaling pathway
Source: Genes Dis. 2024 Feb 1;12(1):101237. doi: 10.1016/j.gendis.2024.101237 (PMC12053557; doi:10.1016/j.gendis.2024.101237)
Supplement: Multimedia component 2 [file mmc2.xlsx]

## Sheet: down_Treatment_vs_Model
The expression of differential genes between model and treatment groups in HASMCs.HASMCs were treated with calcifying medium for 2 days in the model group. HASMCs were treated with calcifying medium + EGCG (20uM) for 2 days in the treatment group.
#log2FC <= -0.585 #p-value cut-off <= 0.05 #q-value cut-off <= 1.00 #Gene biotype: protein_coding #Condition pair: down_Treatment_vs_Model Column A: Track_id, The database name in gene level. Column B: Gene_Name, The name of gene. Column C: Locus, The genomic coordinates of gene. Column D: Strand, Strand of the gene. Column E: Gene_Type, The biological type of gene. Column F: log2FC, if the compa…
Annotation					DE Statistic				FPKM
Track_id	Gene_Name	Locus	Strand	Gene_Type	log2FC	Fold_Change	p_value	q_value	Treatment_FPKM	Model_FPKM	Model-1	Model-2	Model-3	Treatment-1	Treatment-2	Treatment-3
ENSG00000240184.6_3	PCDHGC3	chr5:140855514-140892546	+	protein_coding	-1.29338	0.407994	0.0418267	0.68411	1.85285	3.14623	5.62842	12.5975	6.69949	2.05713	1.81023	4.48579
ENSG00000063322.13_2	MED29	chr19:39881943-39891277	+	protein_coding	-1.22838	0.426795	0.0394425	0.683234	2.6317	3.86008	13.4661	13.0736	14.04	3.56023	9.88424	3.79598
ENSG00000130520.10_3	LSM4	chr19:18417040-18434084	-	protein_coding	-1.22281	0.428447	0.00225396	0.424316	3.79522	5.01803	28.8641	31.598	33.9457	16.284	10.844	12.0702
ENSG00000106692.13_2	FKTN	chr9:108320411-108403399	+	protein_coding	-1.08789	0.470448	0.0130628	0.57571	1.28304	2.37094	5.62902	4.67881	2.67673	1.50523	1.40769	1.38922
ENSG00000103066.12_3	PLA2G15	chr16:68279207-68294965	+	protein_coding	-1.06857	0.476792	0.00681668	0.520034	1.66353	2.7321	5.1853	5.79126	5.98263	1.64293	1.88607	3.16797
ENSG00000255339.6_4	AL133352.1	chr10:102265385-102289638	-	protein_coding	-1.01023	0.496468	0.0299507	0.641493	1.68409	2.69432	4.19585	6.26357	6.1847	3.56241	1.92763	1.48416
ENSG00000123358.19_3	NR4A1	chr12:52416616-52453291	+	protein_coding	-0.992346	0.50266	0.00318839	0.46488	1.39509	2.38744	4.42918	3.54621	4.8035	2.08975	1.41195	1.44121
ENSG00000184678.10_2	HIST2H2BE	chr1:149856009-149858202	-	protein_coding	-0.930949	0.524513	4.95777e-05	0.0896477	3.61356	4.54451	21.6044	21.5356	23.9482	11.4118	11.0163	11.2961
ENSG00000170345.9_3	FOS	chr14:75745477-75748933	+	protein_coding	-0.925072	0.526654	0.000410483	0.196201	5.21812	6.14319	73.6176	64.5737	71.158	33.0713	38.3441	37.4738
ENSG00000125740.13_3	FOSB	chr19:45971253-45978437	+	protein_coding	-0.895813	0.537444	0.00655434	0.520034	3.09144	3.98725	17.9463	15.1109	12.0679	6.69316	8.14286	7.80367
ENSG00000162772.16_3	ATF3	chr1:212738676-212794119	+	protein_coding	-0.892947	0.538513	0.0054552	0.520034	0.870849	1.7638	2.02126	2.38668	2.82741	0.583862	1.16059	0.787165
ENSG00000128016.5_2	ZFP36	chr19:39897453-39900052	+	protein_coding	-0.858428	0.551553	0.000876602	0.289707	4.8625	5.72093	50.6589	46.6366	58.625	27.9605	28.7739	27.5519
ENSG00000139318.7_2	DUSP6	chr12:89741009-89747048	-	protein_coding	-0.769531	0.586608	0.00657167	0.520034	1.46874	2.23827	3.24381	3.91128	4.03971	1.50151	1.57108	2.29672
ENSG00000120738.7_2	EGR1	chr5:137801179-137805004	+	protein_coding	-0.763476	0.589075	0.00032315	0.177996	6.92435	7.68783	210.046	202.361	203.246	130.375	111.666	120.062
ENSG00000087074.7_3	PPP1R15A	chr19:49375649-49379314	+	protein_coding	-0.759936	0.590522	1.09016e-05	0.0896477	4.75333	5.51327	45.3059	43.6552	45.0756	26.8275	25.4836	25.6218
ENSG00000284691.1_1	AC073111.5	chr7:150097790-150109558	+	protein_coding	-0.735128	0.600765	0.001382	0.349548	0.624718	1.35985	1.8092	1.33282	1.57988	0.577013	0.438092	0.616423
ENSG00000173334.3_2	TRIB1	chr8:126442563-126450647	+	protein_coding	-0.717486	0.608156	2.35102e-05	0.0896477	3.54751	4.265	19.0208	18.0282	17.6551	10.5282	10.7771	10.774
ENSG00000272896.1_4	AL355987.3	chr9:139685831-139695047	+	protein_coding	-0.676228	0.625799	0.00301997	0.463635	0.0897106	0.765938	0.481564	0.832332	0.811285	0.033108	0.045751	0.115431
ENSG00000156521.13_2	TYSND1	chr10:71897737-71906432	-	protein_coding	-0.664419	0.630943	0.000133796	0.117456	1.38624	2.05066	3.1369	3.15462	3.13733	1.59583	1.48303	1.77101
ENSG00000120129.5_2	DUSP1	chr5:172195093-172198198	-	protein_coding	-0.620098	0.650627	0.000267353	0.159043	7.73648	8.35658	316.131	328.468	336.049	224.769	202.165	210.46
ENSG00000171223.5_2	JUNB	chr19:12902310-12904129	+	protein_coding	-0.596628	0.661298	4.80943e-05	0.0896477	6.1784	6.77502	107.008	110.617	107.961	68.6195	72.6707	73.0665
ENSG00000138613.13_3	APH1B	chr15:63568217-63601325	+	protein_coding	-0.590427	0.664146	0.0324598	0.651399	1.58065	2.17108	3.39155	3.53797	3.58351	1.42033	1.94761	2.7508
ENSG00000138166.5_2	DUSP5	chr10:112257596-112271302	+	protein_coding	-0.587345	0.665567	0.00188993	0.390375	4.24193	4.82928	27.9183	26.5169	27.8734	18.102	19.6514	16.1718
ENSG00000232810.3_2	TNF	chr6:31543344-31546113	+	protein_coding	-0.587276	0.665599	0.00127377	0.344427	3.13967	3.72695	11.4481	13.2278	12.1077	8.03195	7.27148	8.16305
